# Supplementary material for: Genome Sequencing and Metabolic Potential Analysis of Irpex lacteus
Source: J Fungi (Basel). 2024 Dec 7;10(12):846. doi: 10.3390/jof10120846 (PMC11677564; doi:10.3390/jof10120846)
Supplement: Supplementary file 1 [file jof-10-00846-s001.zip]

Archive with 1 entries (1 files):
- jof-3268430-supplementary.pdf
